# Supplementary material for: RepE Monomer–Dimer Equilibrium Shapes Replication and Autoregulatory Control of the F Plasmid
Source: Microorganisms. 2026 Mar 13;14(3):655. doi: 10.3390/microorganisms14030655 (PMC13028717; doi:10.3390/microorganisms14030655)
Supplement: Supplementary file 1 [file microorganisms-14-00655-s001.zip]

Archive with 2 entries (2 files):
- Plasmid Sequences.zip
- Plasmid Construction Maps.zip
